# Supplementary material for: Antibacterial, Resistance Modulation, Anti-Biofilm Formation, and Efflux Pump Inhibition Properties of Loeseneriella africana (Willd.) N. Halle (Celastraceae) Stem Extract and Its Constituents
Source: Microorganisms. 2023 Dec 19;12(1):7. doi: 10.3390/microorganisms12010007 (PMC10819663; doi:10.3390/microorganisms12010007)
Supplement: Supplementary file 1 [file microorganisms-12-00007-s001.zip]

Archive with 1 entries (1 files):
- microorganisms-2725832-supplementary.pdf
